# Supplementary material for: TWIK-1 BAC-GFP Transgenic Mice, an Animal Model for TWIK-1 Expression
Source: Cells. 2021 Oct 14;10(10):2751. doi: 10.3390/cells10102751 (PMC8534699; doi:10.3390/cells10102751)
Supplement: Supplementary file 1 [file cells-10-02751-s001.zip]

Archive with 2 entries (2 files):
- Ssupplementary Figure S1.pdf
- Supplementary Table S1.xlsx
